# Supplementary material for: The impact of physical activity variety on physical activity participation
Source: PLoS One. 2025 May 27;20(5):e0323195. doi: 10.1371/journal.pone.0323195 (PMC12112371; doi:10.1371/journal.pone.0323195)
Supplement: S2 File — (XLSX) [file pone.0323195.s013.xlsx]

## Sheet: Scoring measures
group_assignment	b_breq_amotivation	b_breq_external	b_breq_introjected	b_breq_identified	b_breq_intrinsic	b_mpam_enjoyment	b_mpam_competence	b_mpam_appearance	b_mpam_fitness	b_mpam_social	b_pnse_competence	b_pnse_autonomy	b_pnse_relatedness	b_pnse_total	b_paces_sum	b_boss_total	b_pve_total	b_efi_engagement	b_efi_revitalization	b_efi_exhaustion	b_efi_tranquility	b_eses_total	4_breq_amotivation	4_breq_external	4_breq_introjected	4_breq_identified	4_breq_intrinsic	4_mpam_enjoyment	4_mpam_competence	4_mpam_appearance	4_mpam_fitness	4_mpam_social	4_pnse_competence	4_pnse_autonomy	4_pnse_relatedness	4_pnse_total	4_paces_total	4_boss_total	4_pve_total	4_efi_engagement	4_efi_revitalization	4_efi_exhaustion	4_efi_tranquility	4_eses_total	8_breq_amotivation	8_breq_external	8_breq_introjected	8_breq_identified	8_breq_intrinsic
2	0	1.5	4	2.5	2.5	3.71429	4.85714	5.33333	6.2	1	4.83333	6	1	11.8333	93	1	5	9	8	5	8	31	1	2	2.33333	2.5	2	3.28571	3.42857	4	4	2	3.83333	3.83333	3.66667	11.3333	88	0.181818	4.4	6	7	2	8	31	0.75	1.5	2.66667	2.75	2
1	0.5	1.25	0	1.75	2.25	5.42857	5.14286	5.16667	5.6	4.6	5	5.5	1.83333	12.3333	97	1.54545	4.6	6	1	6	5	32	0.75	1	1	3	3	5.42857	6.14286	6.5	7	3.8	5.33333	6	3.33333	14.6667	99	1.18182	5.8	7	6	2	6	33	1	1.75	2.33333	3.25	3.75
1															0
2	0	0.25	2	3.5	3.5	6.14286	6.14286	5	6.6	5	4	4.5	4.16667	12.6667	94	1	3.4	7	7	8	6	30	0.5	0.75	1	2.75	2.25	5.57143	5.57143	4.83333	6.2	5	4	4.16667	4.16667	12.3333	89	2.18182	4	6	5	5	5	30	0.75	0.25	1.33333	3.25	3.25
1	0	1	1.33333	2	1	1.85714	2.42857	6	5.8	2.6	3.33333	4.5	5	12.8333	87	1.18182	2.8	8	7	6	5	29	0.75	0	1.66667	2.75	2.75	4.85714	4.28571	5.5	6	2.2	4	5.5	4.33333	13.8333	95	0	4.6	9	9	5	8	34	1	1	2	3.5	2.75
1	0	1.25	2.33333	3	3.25	5.85714	6.42857	5.33333	5.6	3.4	4.83333	4.66667	3.33333	12.8333	109	0.0909091	4.2	10	7	6	9	33	0.75	0.25	1.33333	3.25	3.5	5.71429	5.85714	4.83333	6.2	3	4.66667	5.5	3.33333	13.5	112	0.0909091	5.6	12	10	8	6	33	1	0	0.666667	3.5	4
1	0	0	2	4	3.5	5.85714	5	2.33333	4.2	1.6	4.16667	6	2.5	12.6667	112	0.454545	3.2	1	0	3	2	38	0.75	0.75	3	4	2.5	4.71429	5.28571	2.5	5.4	1.8	4.5	3.5	3.5	11.5	75	2.54545	6	3	5	3	3	35	0.75	1.25	3	4	3.25
1	0	1	3.66667	3.75	2.5	4	4.14286	6.83333	6.4	2.2	4.66667	5.5	2.16667	12.3333	81	0.545455	4.4	3	1	11	2	31	1.25	1.75	3	2.75	2.5	4.28571	4.42857	6	6.4	2.8	4.83333	5	2.16667	12	85	0.0909091	3.8	8	9	6	9	31	1.75	1	3	3.75	3
2	0	0.5	0	1.5	2.5	4.42857	4.71429	5.33333	5	3.8	4.16667	3.83333	3.66667	11.6667	88	0.545455	3.4	8	11	5	4	27	0.5	0	0.333333	1.75	2.5	4.14286	4.85714	5.33333	6	3.6	5	4.16667	3.33333	12.5	54	3.72727	1	4	0	8	3	27	0.5	0	1.33333	1.75	2
2	0	1	1	2.5	3	4.71429	4.57143	4.83333	5.8	3.8	3.83333	4.66667	4	12.5	96	1.63636	4.4	7	8	6	8	31	1.25	1.75	2	2.75	2.75	4.28571	4.28571	3.83333	4.8	3.6	4.16667	4.83333	4.66667	13.6667	102	1.54545	4.4	7	8	5	8	29	0.75	0.75	1.33333	2.25	2.5
1	1	1.5	3.33333	3	3.25	6.28571	6.42857	5.66667	6	4.8	3.5	4	3.83333	11.3333	95	2.27273	3.8	9	9	6	9	35	0.5	0.75	4	3.75	2.5	6.28571	6.85714	6	6.8	4.4	2.83333	5.83333	4.5	13.1667	109	2	4	6	6	4	6	30	0.75	0	2.66667	2.75	2.75
1	1.5	1.5	1.33333	2.25	2.5	4.42857	4.42857	5.33333	5	4.8	4.16667	4	4	12.1667	86	1	4	8	7	6	7	30	1.5	1.5	2	1.75	2.25	4.57143	4.71429	4.66667	4.8	4	4	4	4	12	75	1.81818	4	7	7	8	6	30	1.5	1.25	1.66667	2.25	3
2	0	0	0	1.75	3.75	6.14286	5.42857	5.5	6.8	1.2	4	6	2	12	115	0.363636	3.2	11	8	5	7	29	1	0	0	2	3.75	5.71429	5	4.66667	6	3.8	4	6	2.66667	12.6667	110	0.454545	4.8	9	9	5	8	29	1	0	0.666667	2	3.5
2	0.75	0.75	2	1.25	1.75	4.57143	3.42857	5.16667	6.4	3.2	2.33333	4.16667	4.5	11	70	1.90909	1.6	3	2	4	2	29	0.5	1.75	3.33333	2.75	2.25	4.71429	3.85714	4.16667	6.4	2.4	4.33333	2	4	10.3333	88	0.727273	2.2	9	6	6	0	35	0.75	0.25	2.33333	3	2.5
2	0	1	1	3	3	5.28571	5.14286	5.16667	5.2	3.8	5.16667	5.5	5	15.6667	104	0.818182	4	10	7	7	7	27	1.75	1.25	2.33333	2.75	2.75	5.85714	5.42857	6	5.8	5.8	4.66667	5	4.66667	14.3333	89	1	4.8	10	10	9	6	32	1.5	1.5	1.66667	3	3
1	0	0.75	2.33333	2	2.5	4.42857	2.14286	5	5.6	2.8	3.16667	5.83333	2.33333	11.3333	82	1.45455	3.4	9	4	7	9	24	0.75	0.75	2.33333	2.5	3.25	5.57143	5.85714	1.33333	5	2.6	4.5	6	6	16.5	88	0.0909091	6	9	6	4	9	32	0.75	0.5	1.66667	2.5	2.5
1	1	1.25	3	2.75	3.5	5.42857	5.71429	5.83333	5.6	4.2	4.83333	5.83333	5	15.6667	105	0.636364	3.8	12	9	2	8	30	0.75	0.75	2	3.25	3.25	5.28571	5.14286	5.5	5.8	4.2	5.16667	6	5	16.1667	116	0.818182	4.4	12	9	3	8	37	1.5	1.75	3.33333	3.75	4
1	0	1.25	2	2.25	1.75	4.14286	4	6.5	5	4.4	4.5	3.16667	5.66667	13.3333	82	2.09091	2.8	3	0	11	3	26	0.75	2	1.33333	2.25	2.25	4	3.28571	6	4.2	4.8	4.5	4.83333	4.33333	13.6667	87	1.54545	4.6	2	1	10	9	30	0.75	1.25	1.33333	2.5	2.25
2	1.5	0.5	0.333333	2	2.25	5.14286	5.14286	4.83333	3.4	4.6	6	5.66667	3.5	15.1667	87	1.27273	2.6	8	2	9	6	33	2	1.25	0.333333	2.5	2	4	4.42857	5.16667	4.6	3	6	4.5	4	14.5	88	1.18182	4	11	6	6	9	34	1	0.25	0	1.25	2.5
2	0.25	0.25	0.333333	2.75	2.75	5.42857	6.28571	5.5	6.4	2.8	3.5	5.66667	2.16667	11.3333	105	4	3.8	9	6	4	11	33	0.75	0.25	1	3.25	2.25	4.85714	5.71429	5.33333	6.2	2.6	3.66667	4	2.5	10.1667	89	0.636364	3.6	7	6	8	9	36	0.5	0	2.33333	2.5	2
2	0	0	3.33333	3.5	2.25	4.71429	5.71429	5.83333	7	3	6	3.66667	3.5	13.1667	86	2.81818	4	6	5	10	8	33	0.75	1.25	3.33333	3.5	3	5.85714	6.57143	6	6.8	4	6	4.33333	5.33333	15.6667	109	0.727273	4.2	8	11	0	8	37	1	1.25	2.66667	3.5	3.5
1	0	3	2	3.25	2.5	4.57143	4	7	6.4	4	4.16667	5.5	4	13.6667	72	2.27273	2.2	4	2	8	1	25	0.75	1.75	2	3	2.75	5.57143	5.28571	6.5	6.4	3.2	3.83333	5.66667	4.33333	13.8333	92	0.454545	2.4	6	9	2	11	27	1.25	3.25	3.33333	3.25	3.75
1	1	0.5	3	2	3	4.42857	4.85714	5.16667	5.8	3.6	4.66667	5.33333	4.66667	14.6667	79	2.63636	4.8	3	1	10	0	36	1	1	2	2	1.25	3.71429	4	5	4.2	3.4	4	4.16667	3.83333	12	83	2.45455	4	4	7	6	7	30	2.25	2	2.33333	2.5	2.25
2	0.25	4	3.66667	2.25	1.75	1	1.42857	4.16667	6.8	2.8	3.83333	6	4.5	14.3333	37	0.454545	1	1	0	12	0	16	0.5	0.75	1	3.5	2.25	3.57143	2.28571	1.33333	7	2	5.66667	6	4.83333	16.5	96	0	6	11	9	2	12	37	0.75	1.25	1	3.25	2.75
2	0	0.5	1.33333	3.75	3.25	7	7	5.16667	7	6.2	6	6	6	18	122	0	5.4	9	8	6	9	36	0.75	1.5	2.33333	3	3	6	6	4.16667	6	6	5	5	5	15	111	0.181818	5.8	9	9	4	7	35	1	1.5	1.66667	4	4
1	0	0.25	1.33333	3.25	3.25	5.85714	6	4.5	6.4	2.6	3.66667	5	3.33333	12	103	1.18182	1.6	9	9	1	7	33	0.75	0.5	1	3.25	3.25	5.42857	5	3.33333	6.6	2.2	3.83333	5.83333	4.5	14.1667	109	0.545455	3.8	8	7	3	12	37	0	0.5	1.33333	3.5	3.25
1															0
1	0	1	1	3	3	5.57143	5.85714	5	6.6	3.8	4.66667	5.83333	4	14.5	116	0.181818	4.6	8	9	5	9	35	0.25	1.5	1	3	3	5.28571	5.14286	5.5	7	4	5	5	3.83333	13.8333	205.951	0.454545	5	8	10	5	10	39	0	2	1.66667	3.25	4
2	1	1.75	2.66667	2	1.75	4	4.57143	5.83333	6.8	4.8	4	4	4	12	83	1.27273	2	6	4	2	9	27	0.25	0.25	2	2.75	2.75	5	4.28571	5.16667	6.2	3.6	4	3.5	3.5	11	162.739	1	2.8	7	7	2	8	31	0.75	1	2	2.25	2.25
1	0	0.5	1.66667	3	2	3.28571	3.14286	3.5	5.2	2.8	2.16667	3.5	2.33333	8	86	1.09091	1	9	9	3	6	22	0	0.5	1.66667	2.5	1.5	3	3.14286	3.5	4.6	2.2	3	4	3.66667	10.6667	156.191	1.09091	4	8	9	9	4	26	0	0.25	1.66667	2.75	2.75
2	0	0.25	3.33333	2	2.25	3.85714	3	6.5	5.8	1	2.83333	3.66667	1	7.5	82	0.272727	3	3	2	1	7	29
1	0	0	3	3	3.5	6	5.57143	4	6.4	5	6	5.66667	4.83333	16.5	97	0.363636	3.6	3	0	11	4	30	0	0	3	2.75	3.5	6	5.85714	6	6	5.4	4.83333	5.66667	5.16667	15.6667	176.014	0.0909091	5.4	9	8	3	9	33	1	0.5	2.66667	2.5	3.25
1	1	1.25	3	2.75	3.25	4.71429	4.28571	5.16667	4.8	3.8	3.83333	3.33333	3.33333	10.5	88	2.36364	3	3	1	12	2	26	0.25	0	3.33333	3.75	3.75	5.71429	4.71429	6.5	6.4	2.4	5	6	2	13	158.078	1	6	10	8	4	9	37	0	0.5	2	4	4
2	0	1.5	1.66667	2.5	1	1	1.71429	1	2.2	1	3.16667	1.16667	2.66667	7	70	0	1.6	6	7	10	3	21	0	1.5	3.66667	2.75	1.25	1.14286	1.42857	1	6	1	1.66667	4.83333	1	7.5	119.76	2	1.6	1	1	9	2	19	0	0.25	4	3	1
2															0
2	0	0.5	2	2.75	3.5	5.85714	6.42857	6.16667	6.8	4.6	4.5	4.66667	5	14.1667	93	0.727273	4.6	10	11	2	8	36
2	0.5	1.75	2.66667	2.5	1.75	4.14286	5.14286	6.33333	6.6	3	3.5	5	2.16667	10.6667	89	2.18182	3.2	3	1	8	7	29	0.5	1	1.66667	3	2.25	4.42857	5.42857	6.16667	6.8	2.2	4.16667	3	3.5	10.6667	158.344	1.18182	4.2	6	7	6	9	31
1	0	0.25	2	2.75	3	4.14286	4.14286	4.33333	4.6	2	4.83333	5	1.66667	11.5	105	0.909091	4.8	9	6	5	7	35	1	0.5	0.666667	1	1.25	4	3.85714	3.16667	5.4	2.6	3.5	4.33333	3.16667	11	173.909	1.18182	4.6	5	5	5	5	28	0	0	1.33333	2.75	2.25
1	1	1.5	1.33333	3	2.25	4.28571	4.85714	5.5	6.2	5.2	4.16667	5	3.33333	12.5	95	1.90909	4.2	6	7	6	8	25	0	0.5	2.66667	2.5	1.75	4.28571	4	5.33333	6.4	3.6	4.33333	4.16667	4	12.5	178.828	1.45455	4.6	7	8	8	8	30	0	1.25	3	3	2.5
2	0	0.75	2.33333	2.25	3	6	6.42857	6.5	6.4	3.4	3.66667	5.66667	5	14.3333	110	1.18182	4.8	12	12	3	12	26	0	0	2	3.25	3.75	5.85714	5.71429	5	6.6	3	4.33333	4.66667	4	13	209.689	1.09091	4	6	3	12	11	30	0	0.75	4	4	4
1	0.25	1.5	2.33333	2.75	2.75	4.14286	5.28571	7	6	4.4	4.83333	3.16667	5.33333	13.3333	72	1.18182	5.6	9	6	4	8	29	0.75	1.25	2.33333	2.75	3	4.57143	5.57143	6.33333	5.4	5.4	5.5	5.33333	5.16667	16	165.553	0.363636	5.6	9	11	1	8	35	0	1.25	1.66667	3.5	4
1	2	0.25	0	1.5	1.5	1.71429	2.57143	3.16667	2.8	1.2	3.66667	5	3.16667	11.8333	66	3	2	3	4	9	9	29	0.75	0.25	1.66667	1.75	2.25	3.57143	3.85714	5.5	4.6	4.2	3.83333	5.83333	4	13.6667	135.171	2.45455	5.8	2	1	3	3	27	0.25	0.25	1.66667	2.75	2.75
2	0.25	0.75	0.333333	1.5	0.5	4.14286	4.57143	7	6.2	5	3.5	4.66667	5.16667	13.3333	75	1.63636	3.6	7	2	6	10	24	0	0.75	1	2.5	1.75	3.85714	5.28571	6.33333	6.2	5.6	3.83333	5.66667	5.5	15	159.727	1.36364	3	6	9	9	7	25	0	0	3	3	2.5
1	0	1	2.33333	3.25	2.75	3.42857	3.14286	4.66667	6.8	2.6	4.5	3.66667	4.33333	12.5	87	1.09091	4.2	8	6	6	7	31	0	0	3	4	3.25	4.28571	3.85714	5.66667	6.8	1.2	5	4.66667	1.16667	10.8333	168.077	0.181818	5.4	10	9	4	10	34	0	0	2.33333	4	3.5
1	0.5	2.5	1	2.75	3	4.42857	5.71429	5.83333	6.4	4	4.66667	2.16667	3.66667	10.5	92	1	4.6	10	11	6	6	28	0.25	2.25	2.66667	2	2.75	5.14286	5.57143	6.83333	6.8	6.8	5	5.33333	5.16667	15.5	188.093	1.54545	5.4	9	10	5	9	30	0.75	2.5	3.33333	3.5	3.25
2	0	0.5	0.333333	1.25	1.5	3.28571	5.71429	5.33333	5.6	1.2	5.5	4.66667	1.66667	11.8333	87	0.636364	1.6	4	5	1	7	29
2	0.25	0.75	0	1.5	1.5	3.85714	4	3.33333	5.4	2.4	2.33333	4	4.16667	10.5	84	1.90909	2.8	6	6	3	7	28	1	0.75	1.33333	2	2.5	4.71429	4.57143	3.5	5.2	3.4	4.33333	4.16667	3.33333	11.8333	156.457	1.81818	4	6	7	4	7	28	0	1	1.66667	2.5	3
[truncated: 85 more columns]
